# Supplementary material for: Cancer-associated fibroblast-derived Gremlin 1 promotes breast cancer progression
Source: Breast Cancer Res. 2019 Sep 18;21:109. doi: 10.1186/s13058-019-1194-0 (PMC6751614; doi:10.1186/s13058-019-1194-0)
Supplement: Supplementary file 1 — Table S1. Quantitative real-time PCR Primers. (XLSX 12 kb) [file 13058_2019_1194_MOESM1_ESM.xlsx]

## Sheet: Sheet1
Additional file 1: Table S1. Quantitative real-time PCR Primers
Genes	Sequence (5' to 3')
ACTA2	Forward	CTGTTCCAGCCATCCTTCATC
	Reverse	CCGTGATCTCCTTCTGCATT
ACVR2A	Forward	GCATCACAAGATGGCCTACC
	Reverse	CCAGGCAAACTGTAGACTTC
ACVR2B	Forward	ATGTGGACATCCATGAGGAC
	Reverse	TGAAGATCTCCCGTTCACTC
ALK1	Forward	CTGGTTCCGGGAGACTGAGAT
	Reverse	TGCGGGAGGTCATGTCTGA
ALK2	Forward	TGCCTTCGAATAGTGCTGTC
	Reverse	CATCAAGCTGATTGGTGCTC
ALK3	Forward	GGGGTCCGGACTTATGAAA
	Reverse	TACGACTCCTCCAAGATGTGG
ALK4	Forward	GCTCGAAGATGCAATTCTGG
	Reverse	TTGGCATACCAACACTCTCG
ALK6	Forward	CTTGCTGTATTGCTGACCTG
	Reverse	TCAGCCATGATGTAAGACTGG
ALK7	Forward	CGCACTTCAAAAGGGTGTCG
	Reverse	TGATGCCCAACATGCTCCTT
BMP2	Forward	GCAGGCACTCAGGTCAG
	Reverse	ATTCGGTGATGGAAACTGC
BMP4	Forward	TGTCTCCCCGATGGGATTCCCG
	Reverse	AATGGCTCCATAGGTCCCTGCAGTA
BMP6	Forward	CACCCAAGGGCTATGCTGCCAATTA
	Reverse	AGGTGAACCAAGGTCTGCACAATCG
BMP7	Forward	GTGCACTCGAGCTTCATCCA
	Reverse	GATCCGATTCCCTGCCCAAG
BMP15	Forward	AGAACCCGACAAGCAGATGG
	Reverse	AATGGCGTGATTGGGGGAAT
BMPR2	Forward	AACTGTTGGAGCTGATTGGC
	Reverse	CGGTTTGCAAAGGAAAACAC
COL1A1	Forward	CAGCCGCTTCACCTACAGC
	Reverse	TTTGTATTCAATCACTGTCTTGCC
COL1A2	Forward	GGCCCTCAAGGTTTCCAAGG
	Reverse	CACCCTGTGGTCCAACAACTC
FAP	Forward	CAATGTGGTACTCTGACCAGAACC
	Reverse	TCTGATACAGGCTTGCATCTGC
FN1	Forward	CGTCATAGTGGAGGCACTGA
	Reverse	CAGACATTCGTTCCCACTCA
GAPDH	Forward	TGCACCACCAACTGCTTAGC
	Reverse	GGCATGGACTGTGGTCATGAG
GDF2	Forward	GACGTCCGATAAGTCGACTACGC
	Reverse	AAGATGTGCTTCTGGAAGGGGAA
GREM1	Forward	ACAGTCGCACCATCATCAAC
	Reverse	TAGTGAATTTCTTGGGCTTG
ID1	Forward	CTGCTCTACGACATGAACGG
	Reverse	GAAGGTCCCTGATGTAGTCGAT
ID3	Forward	CACCTCCAGAACGCAGGTGCTG
	Reverse	AGGGCGAAGTTGGGGCCCAT
MMP3	Forward	TGGATGCCGCATATGAAG
	Reverse	CAGAAATGGCTGCATCGA
MMP7	Forward	ACTTCAGGCAGAACATCCAT
	Reverse	ATTGCTAAATGGAGTGGAGG
MMP8	Forward	CTGTATCCACTTTCAGAATGTT
	Reverse	TACAGTGATGGGAAACAATGA
MMP9	Forward	TACTGTGCCTTTGAGTCCG
	Reverse	TTGTCGGCGATAAGGAAG
NCAD	Forward	CAGACCGACCCAAACAGCAAC
	Reverse	GCAGCAACAGTAAGGACAAACATC
PAI1	Forward	CACAAATCAGACGGCAGCACT
	Reverse	CATCGGGCGTGGTGAACTC
OCT4	Forward	CGAGAAGGATGTGGTCCGAG
	Reverse	AGCCTGGGGTACCAAAATGG
S100A4	Forward	TCTTTCTTGGTTTGATCCTGACT
	Reverse	AGTTCTGACTTGTTGAGCTTGA
SLUG	Forward	ATGAGGAATCTGGCTGCTGT
	Reverse	CAGGAGAAAATGCCTTTGGA
SNAI1	Forward	GCTGCAGGACTCTAATCCAGAGTT
	Reverse	GACAGAGTCCCAGATGAGCATTG
SOX2	Forward	CGGAAAACCAAGACGCTCAT
	Reverse	TGTGCGCGTAACTGTCCAT
TAZ	Forward	CCCGGCCGGAGAGTACAT
	Reverse	GACTGGTGATTGGACACGGT
TGFB2	Forward	GTGCTCTGTGGGTACCTTGA
	Reverse	GCGCTGGGTTGGAGATGTTA
TGFB3	Forward	CTGGCCCTGCTGAACTTTG
	Reverse	AAGGTGGTGCAAGTGGACAGA
VIM	Forward	CCAAACTTTTCCTCCCTGAACC
	Reverse	CGTGATGCTGAGAAGTTTCGTTGA
YAP	Forward	CGGCAGGCAATGCGGAATATCAAT
	Reverse	ACCATCCTGCTCCAGTGTTGGTAA
